# Supplementary material for: Identification of a gene conferring broad-spectrum orthotospovirus resistance in Solanaceae
Source: Sci Adv. 2025 Jun 18;11(25):eadw4333. doi: 10.1126/sciadv.adw4333 (PMC12175906; doi:10.1126/sciadv.adw4333)
Supplement: Supplementary file 2 — Data S1 to S15 [file sciadv.adw4333_data_s1_to_s15.zip]

Archive with 15 entries (15 files):
- sciadv.adw4333_data_s9.xlsx
- sciadv.adw4333_data_s8.xlsx
- sciadv.adw4333_data_s7.xlsx
- sciadv.adw4333_data_s6.xlsx
- sciadv.adw4333_data_s5.xlsx
- sciadv.adw4333_data_s4.xlsx
- sciadv.adw4333_data_s3.xlsx
- sciadv.adw4333_data_s2.xlsx
- sciadv.adw4333_data_s15.xlsx
- sciadv.adw4333_data_s14.xlsx
- sciadv.adw4333_data_s13.xlsx
- sciadv.adw4333_data_s12.xlsx
- sciadv.adw4333_data_s11.xlsx
- sciadv.adw4333_data_s10.xlsx
- sciadv.adw4333_data_s1.xlsx
