# Supplementary material for: Identification of a gene conferring broad-spectrum orthotospovirus resistance in Solanaceae
Source: Sci Adv. 2025 Jun 18;11(25):eadw4333. doi: 10.1126/sciadv.adw4333 (PMC12175906; doi:10.1126/sciadv.adw4333)
Supplement: Supplementary file 2 — Data S1 to S15 [file sciadv.adw4333_data_s1_to_s15.zip › sciadv.adw4333_data_s9.xlsx]

## Sheet: Data S9
Data S9. Functional annotation in N. alata genome
Type	Database	Number	Percent
Annotation	GO	28958	0.379782
	KEGG	37595	0.493056
	COG	69030	0.905323
Function		69030	0.905323
Annotated		69238	0.908051
Unannotated		7011	0.0919487
Total		76249	1
