# Supplementary material for: Identification of a gene conferring broad-spectrum orthotospovirus resistance in Solanaceae
Source: Sci Adv. 2025 Jun 18;11(25):eadw4333. doi: 10.1126/sciadv.adw4333 (PMC12175906; doi:10.1126/sciadv.adw4333)
Supplement: Supplementary file 2 — Data S1 to S15 [file sciadv.adw4333_data_s1_to_s15.zip › sciadv.adw4333_data_s8.xlsx]

## Sheet: Data S8 
Data S8 Genome annotation completeness
	Proteins	%
Complete BUSCOs (C)	1311	0.954
Complete and single-copy BUSCOs (S)	312	0.227
Complete and duplicated BUSCOs (D)	999	0.727
Fragmented BUSCOs (F)	27	0.02
Missing BUSCOs (M)	37	0.026
