# Supplementary material for: Identification of a gene conferring broad-spectrum orthotospovirus resistance in Solanaceae
Source: Sci Adv. 2025 Jun 18;11(25):eadw4333. doi: 10.1126/sciadv.adw4333 (PMC12175906; doi:10.1126/sciadv.adw4333)
Supplement: Supplementary file 2 — Data S1 to S15 [file sciadv.adw4333_data_s1_to_s15.zip › sciadv.adw4333_data_s7.xlsx]

## Sheet: Data S7
Data S7. The prediction of gene structures of N. alata
Category	Number	Maximum length (bp)	Minimum length (bp)	Median/Average length (bp)
Gene	33177	69016	303	3771/4960.82
mRNA	76249	19323	297	1659/1896.90
CDS	76249	19323	165	1116/1355.88
Protein				372/451.96
Exon				147/262.70
3' UTR				224/279.92
5' UTR				133/181.51
Intron				231/648.23
