# Supplementary material for: Identification of a gene conferring broad-spectrum orthotospovirus resistance in Solanaceae
Source: Sci Adv. 2025 Jun 18;11(25):eadw4333. doi: 10.1126/sciadv.adw4333 (PMC12175906; doi:10.1126/sciadv.adw4333)
Supplement: Supplementary file 2 — Data S1 to S15 [file sciadv.adw4333_data_s1_to_s15.zip › sciadv.adw4333_data_s6.xlsx]

## Sheet: Data S6
Data S6. Predicted repetitive elements in N. alata genome
	Order	Superfamily	Length (bp)	Percentage
Class I:Retrotransposon			1051447637	0.614593
	LTR		972721312	0.568576
		Copia	123733845	0.072325
		Gypsy	844261766	0.493488
		others	4725701	0.00276227
	Non-LTR		78726325	0.0460172
		SINE	14531516	0.00849397
		LINE	64194809	0.0375232
Class II:DNA Transposon			54671038	0.0319563
		EnSpm/CACTA	9751884	0.00570018
		Harbinger	2675804	0.00156406
		Helitron	4826163	0.00282099
		MuDR	9559618	0.00558779
		Tcl/Mariner	4106499	0.00240033
		hAT	8781257	0.00513282
		DNA-other	14969813	0.00875016
Low Complexity			2288232	0.00133752
Tandem repeat			36046257	0.0210698
Unclassified			252905963	0.147829
sum			1393028305	0.814254
genome size(bp）			1710803921
