# Supplementary material for: Identification of a gene conferring broad-spectrum orthotospovirus resistance in Solanaceae
Source: Sci Adv. 2025 Jun 18;11(25):eadw4333. doi: 10.1126/sciadv.adw4333 (PMC12175906; doi:10.1126/sciadv.adw4333)
Supplement: Supplementary file 2 — Data S1 to S15 [file sciadv.adw4333_data_s1_to_s15.zip › sciadv.adw4333_data_s5.xlsx]

## Sheet: Data  S5
Data S5. BUSCO assessment of genome assembly for N. alata
		Count	Ratio (%)
Complete BUSCOs (C)		1301	94.6
	single-copy (S)	1251	91
	Duplicated (D)	50	3.6
Fragmented BUSCOs (F)		14	1
Missing BUSCOs (M)		60	4.4
Total		1375
