# Supplementary material for: Identification of a gene conferring broad-spectrum orthotospovirus resistance in Solanaceae
Source: Sci Adv. 2025 Jun 18;11(25):eadw4333. doi: 10.1126/sciadv.adw4333 (PMC12175906; doi:10.1126/sciadv.adw4333)
Supplement: Supplementary file 2 — Data S1 to S15 [file sciadv.adw4333_data_s1_to_s15.zip › sciadv.adw4333_data_s4.xlsx]

## Sheet: Data S4
Data S4. Chromosome Sorting
Chr ID		Length (bp)
1	Scaffold_5	284173646
2	Scaffold_6	264893251
3	Scaffold_2	179267855
4	Scaffold_1	174973945
5	Scaffold_7	163918936
6	Scaffold_4	161794782
7	Scaffold_9	161608756
8	Scaffold_8	160768758
9	Scaffold_3	159403992
Total		1710803921
