# Supplementary material for: Identification of a gene conferring broad-spectrum orthotospovirus resistance in Solanaceae
Source: Sci Adv. 2025 Jun 18;11(25):eadw4333. doi: 10.1126/sciadv.adw4333 (PMC12175906; doi:10.1126/sciadv.adw4333)
Supplement: Supplementary file 2 — Data S1 to S15 [file sciadv.adw4333_data_s1_to_s15.zip › sciadv.adw4333_data_s3.xlsx]

## Sheet: Data S3
Data S3. Summary of the final genome assembly
scaffold		contig
length(bp)	length(bp)	length(bp)	Number
max_len	284173646	1053135
N10	284173646	282134	478
N20	264893251	209119	1204
N30	264893251	164503	2144
N40	179267855	132548	3331
N50	174973945	107460	4795
N60	163918936	85572	6617
N70	161608756	65660	8947
N80	160768758	46592	12084
N90	159403992	27409	16881
Total_length	1761942228	1745426190
contig number	3106	32373
GC_rate	0.404	0.403
