# Supplementary material for: Identification of a gene conferring broad-spectrum orthotospovirus resistance in Solanaceae
Source: Sci Adv. 2025 Jun 18;11(25):eadw4333. doi: 10.1126/sciadv.adw4333 (PMC12175906; doi:10.1126/sciadv.adw4333)
Supplement: Supplementary file 2 — Data S1 to S15 [file sciadv.adw4333_data_s1_to_s15.zip › sciadv.adw4333_data_s2.xlsx]

## Sheet: Data S2
Data S2. Scaffolds statistics summary
	Unphased	Phased
Total scaffolds	3789	106624
Assembly size [bp]	1761501728	2755140224
Gaps size [bp]	13723538	12605955
Gaps %	0.7791	0.4575
N50 [bp]	10172495	161065
N50 #sequences	49	2777
N90 [bp]	1815527	12518
N90 #sequences	191	29963
Maximal scaffold [bp]	44238900	19387278
