# Supplementary material for: Identification of a gene conferring broad-spectrum orthotospovirus resistance in Solanaceae
Source: Sci Adv. 2025 Jun 18;11(25):eadw4333. doi: 10.1126/sciadv.adw4333 (PMC12175906; doi:10.1126/sciadv.adw4333)
Supplement: Supplementary file 2 — Data S1 to S15 [file sciadv.adw4333_data_s1_to_s15.zip › sciadv.adw4333_data_s15.xlsx]

## Sheet: Data S15
Data S15 Primers used in this study
Primer names	Sequences (5'-3')	Purpose	Cleavage and Homologous Recombination site
Primers for the plasmids construct
TNL1_35SF	catttggagaggacacgctcgagATGGATACTCAATTAGTTAGAGG	Forward primer for cloning TNL1 genome DNA and CDs sequence and used for constructing pHellsgate8-35s-TNL1 and pHellsgate8-35s-TNL1(CDs)	The lowercases show the overlap sequence of linearized destination vector for recombinant cloning.
TNL1_35SR	tctcattaaagcaggactctagaGATTTGGCCAAGGGAAAAAGATTACG	Reverse primer for cloning TNL1 genome DNA and CDs sequence and used for constructing pHellsgate8-35s-TNL1 and pHellsgate8-35s-TNL1(CDs)	The lowercases show the overlap sequence of linearized destination vector for recombinant cloning.
TNL2_35SF	catttggagaggacacgctcgagATGGATACTCAATTAGTTAGAGTAG	Forward primer for cloning TNL2 genome DNA and CDs sequence and used for constructing pHellsgate8-35s-TNL2 and pHellsgate8-35s-TNL2(CDs)	The lowercases show the overlap sequence of linearized destination vector for recombinant cloning.
TNL2_35SR	tctcattaaagcaggactctagaGTTAGGATTGGTTGGGTGGACTA	Reverse primer for cloning TNL2 genome DNA and CDs sequence and used for constructing pHellsgate8-35s-TNL2 and pHellsgate8-35s-TNL2(CDs)	The lowercases show the overlap sequence of linearized destination vector for recombinant cloning.
TNL1_NatProF	tgcatccaacgcgttgggagctcAGCCAAACACCAATTCTTTCCCTTTAC	Forward primer for cloning of full length of TNL1 with native promotor	The lowercases show the overlap sequence of linearized destination vector for recombinant cloning.
TNL1_OLR	CTAACTAATTGAGTATCCATTTAAGGGTTGATGAGAATCC	Reverse primer for the overlap PCR of pTNL1:TNL1_CDs
TNL1_OLF	GGATTCTCATCAACCCTTAAATGGATACTCAATTAGTTAG	Forward primer for the overlap PCR of pTNL1:TNL1_CDs
TNL2_NatProF	tgcatccaacgcgttgggagctcTCGTAGTTTACCGTAGTTTCTA	Forward primer for cloning of full length of TNL2 with native promotor	The lowercases show the overlap sequence of linearized destination vector for recombinant cloning.
TNL2_OLR	TTCACTGGTCATCTTTATTCCAAATTAGATA	Reverse primer for the overlap PCR of pTNL2:TNL2_CDs
TNL2_OLF	TCGTGACTCTTCAATTGCTTTCTCTAGTTTA	Forward primer for the overlap PCR of pTNL2:TNL2_CDs
TNLsgRNA-F	ggcaCTATGATGTTGATCCTTCTG	Forward primer for the gRNA synthesis for the TNL1 and TNL2 editing	Overhang sequence (indicated in lowercase) used for ligation with Cas9-PF vector digested with BsaI
TNLsgRNA-R	caaaCAGAAGGATCAACATCATAG	Reverse primer for the gRNA synthesis for the TNL1 and TNL2 editing	Overhang sequence (indicated in lowercase) used for ligation with Cas10-PF vector digested with BsaI
ZCK50	GGGGTACCATGGATACTCAATTAGTTAGAGG	Forward primer for cloning TIR or RTSW△C-JID sequence and used for constructing p1300S-TIR-YFP or p1300S-RTSW△C-JID-YFP vector.	KpnI (indicated in underline)
ZCK51	CGGGATCCTGGGTGCCAAGCAAC	Reverse primer for cloning TIR sequence and used for constructing p1300S-TIR-YFP vector.	BamHI (indicated in underline)
ZCK122	GGGGTACCATGGTTGGAGTAGATTCTCGTGTC	Forward primer for cloning NBS sequence and used for constructing p1300S-NBS-YFP vector.	KpnI (indicated in underline)
ZCK123	CGGGATCCATTTCCTTGTAGAACATCACAG	Reverse primer for cloning NBS sequence and used for constructing p1300S-NBS-YFP vector.	BamHI (indicated in underline)
ZCK124	GGGGTACCATGAAAGGTTCCAAAAATGTAG	Forward primer for cloning LRR sequence and used for constructing p1300S-LRR-YFP vector.	KpnI (indicated in underline)
ZCK125	CGGGATCCTTTTTGGCAATTTTGAAGTTC	Reverse primer for cloning LRR or RTSW△C-JID sequence and used for constructing p1300S-LRR-YFP or p1300S-RTSW△C-JID-YFP vector.	BamHI (indicated in underline)
ZCK54	CGAGCTCatgTTGGTCAAGATTAGAGAGTTGG	Forward primer for cloning C-JID sequence and used for constructing p1300S-C-JID-YFP vector.	KpnI (indicated in underline)
ZCK55	GGGGTACCGAACTTTGCTCTTTTATAAGGAGG	Reverse primer for cloning C-JID sequence and used for constructing p1300S-C-JID-YFP vector.	BamHI (indicated in underline)
ZCK611	cgagctttcgcgagctcggtaccATGTCTCGCATTACTAACGTCCT	Forward primer for cloning TZSV NSm sequence and used for constructing p1300S-TZSV NSm-3×Flag vector.	The overlap sequence (indicated in lowercase) on ends of linearized destination vector for recombinant cloning.
ZCK612	tctttgtagtccattctagaggatccGAAATCTAATGTGTTGTCAA	Reverse primer for cloning TZSV NSm sequence and used for constructing p1300S-TZSV NSm-3×Flag vector.	The overlap sequence (indicated in lowercase) on ends of linearized destination vector for recombinant cloning.
ZCK759	ggatctcgtcgtgcatctgttggatccATGGATACTCAATTAGTTAG	Forward primer for cloning RTSW sequence and used for constructing pGEX-2TK-RTSW vector.	The overlap sequence (indicated in lowercase) on ends of linearized destination vector for recombinant cloning.
ZCK760	gatcgtcagtcagtcacgatgaattcGAACTTTGCTCTTTTATAAG	Reverse primer for cloning RTSW or C-JID sequence and used for constructing pGEX-2TK-RTSW or pGEX-2TK-C-JID vector.	The overlap sequence (indicated in lowercase) on ends of linearized destination vector for recombinant cloning.
ZCK761	ggatctcgtcgtgcatctgttggatccATGTTGGTCAAGATTAGAGAG	Forward primer for cloning C-JID sequence and used for constructing pGEX-2TK-C-JID vector.	The overlap sequence (indicated in lowercase) on ends of linearized destination vector for recombinant cloning.
ZCK763	GCTCTAGAAATAATTTTGTTTAACTTTAAGAAGGAGATATACC	One of forward primers for cloning TSWV NSm-Flag or TZSV NSm-Flag sequence and used for constructing pET28a-TSWV NSm-Flag-6×His or pET28a-TZSV NSm-Flag-6×His vector.	XbaI
ZCK779	CTTTAAGAAGGAGATATACCATGatgttgactttttttggtaat	One of forward primers for cloning TSWV NSm-Flag sequence and used for constructing pET28a-TSWV NSm-Flag-6×His vector.
ZCK780	CCGCTCGAGCTTATCATCATCATCCTTGTAATCtatctcatcaaaagataactg	Reverse primer for cloning TSWV NSm-Flag sequence and used for constructing pET28a-TSWV NSm-Flag-6×His vector.	XhoI
ZCK762	CTTTAAGAAGGAGATATACCATGATGTCTCGCATTACTAACGTCCT	One of forward primers for cloning TZSV NSm-Flag sequence and used for constructing pET28a-TZSV NSm-Flag-6×His vector.
ZCK777	CCGCTCGAGCTTATCATCATCATCCTTGTAATCgaaatctaatgtgttgtcaac	Reverse primer for cloning TZSV NSm-Flag sequence and used for constructing pET28a-TZSV NSm-Flag-6×His vector.	XhoI
Primers for the gene editing vector construct and gene editng test
TNLsgRNA-F	ggcaCTATGATGTTGATCCTTCTG	Forward primer for the gRNA synthesis for the TNL1 and TNL2 editing	Overhang sequence (indicated in lowercase) used for ligation with Cas9-PF vector digested with BsaI
TNLsgRNA-R	caaaCAGAAGGATCAACATCATAG	Reverse primer for the gRNA synthesis for the TNL1 and TNL2 editing	Overhang sequence (indicated in lowercase) used for ligation with Cas10-PF vector digested with BsaI
hCAS9F	CCAGAAGAAGATACACCAGACGGAAG	Forward primer which target to the Cas9 gene for the positive tansfomation sreening
hCAS9R	GTTCACTCTCAGGATGTCGCTCAG	Reverse primer which target to the Cas9 gene for the positive tansfomation sreening
TNL1editTestF	AGGTGAAATTATGGCGAAAGTG	Forward primer for detection of TNL1 gene editing
TNL1editTestR	CTTCAGTAAGTGCAGCTCTCC	Reverse primer for detection of TNL1 gene editing
TNL2editTestF	CTGGTCATCTTTATTCCAAATTAGA	Forward primer for detection of TNL2 gene editing
TNL2editTestR	TTGAATCAAGAATATGTACCCGTCAG	Reverse primer for detection of TNL2 gene editing
Primers for the genetic mapping of RTSW(DEF2) and DEF1
NaChr3_44.2MF	CTCTGCCTAGATGTTGTTAATTGC	Forward primer of SCAR marker NaChr3_44.2M for fine mapping of RTSW (DEF2) loucs
NaChr3_44.2MR	GGATATGTCCGTAGATTTGGTTGA	Reverse primer of SCAR marker NaChr3_44.2M for fine mapping of RTSW (DEF2) loucs
NaChr3_54MF	GTGGAGGATACGATTACGCCTGTC	Forward primer of SCAR marker NaChr3_54M for fine mapping of RTSW (DEF2) loucs
NaChr3_54MR	GCCATCATTAACTGCTTGACCAACC	Reverse primer of SCAR marker NaChr3_54M for fine mapping of RTSW (DEF2) loucs
NaChr3_57MF	GGGTGTGTTTCGGGTTGTGAATCC	Forward primer of SCAR marker NaChr3_57M for fine mapping of RTSW (DEF2) loucs
NaChr3_57MR	CAGTTTCCGCTTCCACGGTTTGA	Reverse primer of SCAR marker NaChr3_57M for fine mapping of RTSW (DEF2) loucs
NaChr3_58MF	GCACGCCGTCCACTTTGAATG	Forward primer of SCAR marker NaChr3_58M for fine mapping of RTSW (DEF2) loucs
NaChr3_58MR	ACGAGGCTAGACAGGACCTACAA	Reverse primer of SCAR marker NaChr3_58M for fine mapping of RTSW (DEF2) loucs
NaChr3_59MF	GCATTGTTCCGACTTGTAGAATCCTT	Forward primer of SCAR marker NaChr3_59M for fine mapping of RTSW (DEF2) loucs
NaChr3_59MR	GTGCCAATAGTTACCACTGTTCCAA	Reverse primer of SCAR marker NaChr3_59M for fine mapping of RTSW (DEF2) loucs
NaChr3_59.2MF	CGGTATGCGAGATTCTGATCC	Forward primer of SCAR marker NaChr3_59.2M for fine mapping of RTSW (DEF2) loucs
NaChr3_59.2MR	TCCTCAACCTCCACGAACG	Reverse primer of SCAR marker NaChr3_59.2M for fine mapping of RTSW (DEF2) loucs
NaChr3_59.7MF	AGTCTTCTGCCGCTCCATC	Forward primer of SCAR marker NaChr3_59.7M for fine mapping of RTSW (DEF2) loucs
NaChr3_59.7MR	TCGACCCAAGTATTCGCCATT	Reverse primer of SCAR marker NaChr3_59.7M for fine mapping of RTSW (DEF2) loucs
NaChr3_60MF	TCTTACCTCTCCTACTACTCCTCCATC	Forward primer of SCAR marker NaChr3_60M for fine mapping of RTSW (DEF2) loucs
NaChr3_60MR	GCATCTTCTTCTTCTCCGTATCTCCAA	Reverse primer of SCAR marker NaChr3_60M for fine mapping of RTSW (DEF2) loucs
NaChr3_62.6MF	CTTAGCAGGCAACCAGACAG	Forward primer of SCAR marker NaChr3_62.6M for fine mapping of RTSW (DEF2) loucs
NaChr3_62.6MR	GAGAATGAGCAAGAGAATGTGTTAG	Reverse primer of SCAR marker NaChr3_62.6M for fine mapping of RTSW (DEF2) loucs
NaChr3_64.6MF	GCTGCTCAAACTGGCTTATGA	Forward primer of SCAR marker NaChr3_64.6M for fine mapping of RTSW (DEF2) loucs
NaChr3_64.6MR	CTAATAGATGCTCGTGACTTGTGA	Reverse primer of SCAR marker NaChr3_64.6M for fine mapping of RTSW (DEF2) loucs
NaChr3_65.7MF	AGCATAAAGGTCGGAAGGAAGAAAGC	Forward primer of SCAR marker NaChr3_65.7M for fine mapping of RTSW (DEF2) loucs
NaChr3_65.7MR	TGACGGCTGATGACGCATATCTCTA	Reverse primer of SCAR marker NaChr3_65.7M for fine mapping of RTSW (DEF2) loucs
NaChr4_2MF	TTGATGACCTCGGTGACCACTT	Forward primer of SCAR marker NaChr4_2M for fine mapping of DEF1 loucs
NaChr4_2MR	GGTCGATGAACTTGGCGTTGT	Reverse primer of SCAR marker NaChr4_2M for mapping of DEF1 loucs
NaChr4_8MF	TGACTTCCATATTGAGAAGCCGATTGA	Forward primer of SCAR marker NaChr4_8M for fine mapping of DEF1 loucs
NaChr4_8MR	GAGATCCGTCTGTACGACTACCTGTA	Reverse primer of SCAR marker NaChr4_8M for mapping of DEF1 loucs
Nt07-01F	CCCCGTGCAATTTTTACCTT	Forward primer of SSR marker Nt07-01 for fine mapping of RTSW (DEF2) loucs
Nt07-01R	TCAGACCCTGTTTGATGATCC	Reverse primer of SSR marker Nt07-01 for fine mapping of RTSW (DEF2) loucs
Nt07-02F	GCGGACCACTGTAAATCGAC	Forward primer of SSR marker Nt07-02 for fine mapping of RTSW (DEF2) loucs
Nt07-02R	ATCCATGCCGTAATTTGCAC	Reverse primer of SSR marker Nt07-02 for fine mapping of RTSW (DEF2) loucs
Nt07-03F	CTTCTCCCTGGTCAGCAAAA	Forward primer of SSR marker Nt07-03 for fine mapping of RTSW (DEF2) loucs
Nt07-03R	CCCTAGGCACATGGCTACAT	Reverse primer of SSR marker Nt07-03 for fine mapping of RTSW (DEF2) loucs
Nt07-04F	TTTGGGAAAGAAAAACGTCCT	Forward primer of SSR marker Nt07-04 for fine mapping of RTSW (DEF2) loucs
Nt07-04R	GCCACAGATTTTCGAGAACAC	Reverse primer of SSR marker Nt07-04 for fine mapping of RTSW (DEF2) loucs
Nt07-05F	TGCAAGTGGCTGTTTTTACG	Forward primer of SSR marker Nt07-05 for fine mapping of RTSW (DEF2) loucs
Nt07-05R	CAATTGCTTCGATTTGGTCA	Reverse primer of SSR marker Nt07-05 for fine mapping of RTSW (DEF2) loucs
Nt07-06F	CCCTAGCTAGAGATTTCGAGTG	Forward primer of SSR marker Nt07-06 for fine mapping of RTSW (DEF2) loucs
Nt07-06R	AAGTGAGCCAGCCCAATAAA	Reverse primer of SSR marker Nt07-06 for fine mapping of RTSW (DEF2) loucs
Nt07-07F	TCCAAAGACCACAAACCACA	Forward primer of SSR marker Nt07-07 for fine mapping of RTSW (DEF2) loucs
Nt07-07R	CGACTCGGTCAGTCAACCTT	Reverse primer of SSR marker Nt07-07 for fine mapping of RTSW (DEF2) loucs
Nt07-08F	CAGAGGAAAGTCGAGGAAGG	Forward primer of SSR marker Nt07-08 for fine mapping of RTSW (DEF2) loucs
Nt07-08R	GTTAGAAGGGGGCAAACCAT	Reverse primer of SSR marker Nt07-08 for fine mapping of RTSW (DEF2) loucs
Nt07-09F	GGACAAGGATTGGATGGTTG	Forward primer of SSR marker Nt07-09 for fine mapping of RTSW (DEF2) loucs
Nt07-09R	TCAAATACGCATATGCACAACA	Reverse primer of SSR marker Nt07-09 for fine mapping of RTSW (DEF2) loucs
Nt07-10F	CTCAAAATTCAATTCCGACCA	Forward primer of SSR marker Nt07-10 for fine mapping of RTSW (DEF2) loucs
Nt07-10R	GTTATGGGCCTCCCAGCTAT	Reverse primer of SSR marker Nt07-10 for fine mapping of RTSW (DEF2) loucs
Nt07-11F	TGGTGCATGAATGCTTTTGT	Forward primer of SSR marker Nt07-11 for fine mapping of RTSW (DEF2) loucs
Nt07-11R	TATGACCAGGGACGGCTCTA	Reverse primer of SSR marker Nt07-11 for fine mapping of RTSW (DEF2) loucs
Nt07-12F	CTCGAGTGGCCGTTAGGTTA	Forward primer of SSR marker Nt07-12 for fine mapping of RTSW (DEF2) loucs
Nt07-12R	AGCACTCCGGCTCAATAGAT	Reverse primer of SSR marker Nt07-12 for fine mapping of RTSW (DEF2) loucs
Nt11-01F	CGCGCCAGAAACTATTTACA	Forward primer of SSR marker Nt11-01 for fine mapping of DEF1 loucs
Nt11-01R	GGCGTTGAAAAAGTTCATCC	Reverse primer of SSR marker Nt11-01 for fine mapping of DEF1 loucs
Nt11-02F	AGAGTTCGCCAAACGATGAG	Forward primer of SSR marker Nt11-02 for fine mapping of DEF1 loucs
Nt11-02R	GAATTAAAGGGGACCCATCC	Reverse primer of SSR marker Nt11-02 for fine mapping of DEF1 loucs
Nt11-03F	CGCAGTGCACAAAAGAACAT	Forward primer of SSR marker Nt11-03 for fine mapping of DEF1 loucs
Nt11-03R	AACAGACGGGGAACAGATTG	Reverse primer of SSR marker Nt11-03 for fine mapping of DEF1 loucs
Nt11-04F	TGGGTCATAATTTGCCAACTC	Forward primer of SSR marker Nt11-04 for fine mapping of DEF1 loucs
Nt11-04R	GGATTGGCACCATCTACTTCA	Reverse primer of SSR marker Nt11-04 for fine mapping of DEF1 loucs
Nt11-05F	GGCTAACGATTTGCCAAAAA	Forward primer of SSR marker Nt11-05 for fine mapping of DEF1 loucs
Nt11-05R	GGGCTCTGAAATATCCAACC	Reverse primer of SSR marker Nt11-05 for fine mapping of DEF1 loucs
Primers for the orthtospovirus test
TZSVNSmF	atgtctcgcattactaacgtcct	Forward primer of TZSV NSm for TZSV virus RT-PCR test
TZSVNSmR	ttagaaatctaatgtgttgtcaacatctatc	Reverse primer of TZSV NSm for TZSV virus RT-PCR test
TSWVNSmF	atgttgactttttttggtaataaggggtc	Forward primer of TSWV NSm for TSWV virus RT-PCR test
TSWVNSmR	ctatatctcatcaaaagataactgagcaaca	Reverse primer of TSWV NSm for TSWVvirus RT-PCR test
CCSVNSmF	atgtctcgcatcactaacgtcc	Forward primer of CCSV NSm for CCSV virus RT-PCR test
CCSVNSmR	taattcaagtttatcactgaagtctatctca	Reverse primer of CCSV NSm for CCSV virus RT-PCR test
CaCVNSmF	Atgtctcgcatttctaacgtgttg	Forward primer of CaCV NSm for CaCV virus RT-PCR test
CaCVNSmR	agaaatctcaaggagattatctatttctata	Reverse primer of CaCV NSm for CaCV virus RT-PCR test
TNSVNSmF	atgtctcgcttttctaacgtcgt	Forward primer of TNSV NSm for TNSV virus RT-PCR test
TNSVNSmR	caagtccaagcggttgtcaag	Reverse primer of TNSV NSm for TNSV virus RT-PCR test
TNRVNSmF	atgtctcgcctgactaacgttctaa	Forward primer of TNRV NSm for TNRV virus RT-PCR test
TNRVNSmR	gagacctccatacactgggtctat	Reverse primer of TNRV NSm for TNRV virus RT-PCR test
PolRSVNSmF	atgtctcgcatagctaacgtg	Forward primer of PolRSV NSm for PolRSV virus RT-PCR test
PolRSVNSmR	aaattgatcattaggatcatctatttctatt	Reverse primer of PolRSV NSm for PolRSV virus RT-PCR test
PCSVNSmF	atgtctcgcttaactaacgttttaagc	Forward primer of PCSV NSm for PCSV virus RT-PCR test
PCSVNSmR	caagcttccataatcaggatcaatagat	Reverse primer of PCSV NSm for PCSV virus RT-PCR test
MVBaVNSmF	atgtctcgcttgactaacgttttaag	Forward primer of MVBaV NSm for MVBaV virus RT-PCR test
MVBaVNSmR	cacttctagagacttgtccatatctata	Reverse primer of MVBaV NSm for MVBaV virus RT-PCR test
INSVNSmF	atgaatagtttgttcaaatcgctcagatc	Forward primer of INSV NSm for INSV virus RT-PCR test
INSVNSmR	ttagatttcattatcaaatgatatctctatc	Reverse primer of INSV NSm for INSV virus RT-PCR test
GRSVNSmF	atgttgacatttttcggcagcaa	Forward primer of GRSV NSm for GRSV virus RT-PCR test
GRSVNSmR	tatctcgtccacaaacgaaagtttag	Reverse primer of GRSV NSm for GRSV virus RT-PCR test
GBNVNSmF	atgtctcgcttgtctaacgtct	Forward primer of GBNV NSm for GBNV virus RT-PCR test
GBNVNSmR	tatttcaagaagattatccatctcaatatcg	Reverse primer of GBNV NSm for GBNV virus RT-PCR test
CSNVNSmF	atgatgacactctttggtaacaagg	Forward primer of CSNV NSm for CSNV virus RT-PCR test
CSNVNSmR	cacctcatcaataaaagaaagtttagcaa	Reverse primer of CSNV NSm for CSNV virus RT-PCR test

## Sheet: Sheet1
	TZSVNSmF	atgtctcgcattactaacgtcct
	TZSVNSmR	ttagaaatctaatgtgttgtcaacatctatc
	TSWVNSmF	atgttgactttttttggtaataaggggtc
	TSWVNSmR	ctatatctcatcaaaagataactgagcaaca
	CCSVNSmF	atgtctcgcatcactaacgtcc
	CCSVNSmR	taattcaagtttatcactgaagtctatctca
	CaCVNSmF	Atgtctcgcatttctaacgtgttg
	CaCVNSmR	agaaatctcaaggagattatctatttctata
	TNSVNSmF	atgtctcgcttttctaacgtcgt
	TNSVNSmR	caagtccaagcggttgtcaag
	TNRVNSmF	atgtctcgcctgactaacgttctaa
	TNRVNSmR	gagacctccatacactgggtctat
	PolRSVNSmF	atgtctcgcatagctaacgtg
	PolRSVNSmR	aaattgatcattaggatcatctatttctatt
	PCSVNSmF	atgtctcgcttaactaacgttttaagc
	PCSVNSmR	caagcttccataatcaggatcaatagat
	MVBaVNSmF	atgtctcgcttgactaacgttttaag
	MVBaVNSmR	cacttctagagacttgtccatatctata
	INSVNSmF	atgaatagtttgttcaaatcgctcagatc
	INSVNSmR	ttagatttcattatcaaatgatatctctatc
	GRSVNSmF	atgttgacatttttcggcagcaa
	GRSVNSmR	tatctcgtccacaaacgaaagtttag
	GBNVNSmF	atgtctcgcttgtctaacgtct
	GBNVNSmR	tatttcaagaagattatccatctcaatatcg
	CSNVNSmF	atgatgacactctttggtaacaagg
	CSNVNSmR	cacctcatcaataaaagaaagtttagcaa
