# Supplementary material for: Identification of a gene conferring broad-spectrum orthotospovirus resistance in Solanaceae
Source: Sci Adv. 2025 Jun 18;11(25):eadw4333. doi: 10.1126/sciadv.adw4333 (PMC12175906; doi:10.1126/sciadv.adw4333)
Supplement: Supplementary file 2 — Data S1 to S15 [file sciadv.adw4333_data_s1_to_s15.zip › sciadv.adw4333_data_s14.xlsx]

## Sheet: Data S14
Data S14 Annotated genes in the 59.2-60.0 Mb region of N. alata Chromsome 3
Serial number of gene	Starting position	Termination position	Forward/ reverse strand	Function prediction
Nal03G181850	59234660	59236188	+	Methyltransferase like protein 13 subtype X2
Nal03G182780	59442334	59446963	-	Disease resistant protein TAO1 like subtype X1
Nal03G182790	59454307	59458838	-	TMV resistance protein N gene homologous gene
Nal03G182870	59480597	59487324	-	Peroxisome biogenesis protein 7
Nal03G182970	59528955	59541903	+	Unspecified protein LOC104241095
Nal03G182990	59544264	59545172	-	Unspecified protein LOC104085195 subtype X2
Nal03G183630	59758320	59759344	+	WAT1 associated protein At2g39510 homologous gene
Nal03G183770	59821311	59823050	+	Hypothetical protein A4A49_18824
Nal03G183780	59823903	59826790	-	Bobber 2 protein
Nal03G183800	59834899	59853283	+	Matrix metalloproteinase 2 like
Nal03G183820	59848139	59854866	-	Speculated magnesium transporter nipa1
Nal03G183830	59857091	59863238	-	Bifunctional dTDP-4-dehydrorhamnose 3,5-epimerase/dTDP-4-dehydrorhamnose reductase
Nal03G184000	59915873	59918040	+	F-box protein CPR30 subtype X1
Nal03G184010	59920866	59924434	-	Flowering time control protein FY subtype X2
Nal03G184120	59949275	59949955	-	Hypothetical protein EJD97_007047
