# Supplementary material for: Identification of a gene conferring broad-spectrum orthotospovirus resistance in Solanaceae
Source: Sci Adv. 2025 Jun 18;11(25):eadw4333. doi: 10.1126/sciadv.adw4333 (PMC12175906; doi:10.1126/sciadv.adw4333)
Supplement: Supplementary file 2 — Data S1 to S15 [file sciadv.adw4333_data_s1_to_s15.zip › sciadv.adw4333_data_s13.xlsx]

## Sheet: def1 population
Data S13 HR and genotyping test of all the deformed individuals without DEF1 (DEF2/def1)
Plants NO.	Morphology	NSm-HR	NaChr3_44.2M	NaChr3_64.6M	NaChr4_2M	NaChr4_8M
12	Deformity	HR	Positive	Positive	Negative	Negative
15	Deformity	HR	Positive	Positive	Negative	Negative
20	Deformity	HR	Positive	Positive	Negative	Negative
46	Deformity	HR	Positive	Positive	Negative	Negative
48	Deformity	HR	Positive	Positive	Negative	Negative
54	Deformity	HR	Positive	Positive	Negative	Negative
59	Deformity	HR	Positive	Positive	Negative	Negative
63	Deformity	HR	Positive	Positive	Negative	Negative
79	Deformity	HR	Positive	Positive	Negative	Negative
82	Deformity	HR	Positive	Positive	Negative	Negative
84	Deformity	HR	Positive	Positive	Negative	Negative
93	Deformity	HR	Positive	Positive	Negative	Negative
95	Deformity	HR	Positive	Positive	Negative	Negative
102	Deformity	HR	Positive	Positive	Negative	Negative
103	Deformity	HR	Positive	Positive	Negative	Negative
112	Deformity	HR	Positive	Positive	Negative	Negative
118	Deformity	HR	Positive	Positive	Negative	Negative
145	Deformity	HR	Positive	Positive	Negative	Negative
154	Deformity	HR	Positive	Positive	Negative	Negative
155	Deformity	HR	Positive	Positive	Negative	Negative
164	Deformity	HR	Positive	Positive	Negative	Negative
166	Deformity	HR	Positive	Positive	Negative	Negative
171	Deformity	HR	Positive	Positive	Negative	Negative
188	Deformity	HR	Positive	Positive	Negative	Negative
189	Deformity	HR	Positive	Positive	Negative	Negative
193	Deformity	HR	Positive	Positive	Negative	Negative
194	Deformity	HR	Positive	Positive	Negative	Negative
212	Deformity	HR	Positive	Positive	Negative	Negative
217	Deformity	HR	Positive	Positive	Negative	Negative
227	Deformity	HR	Positive	Positive	Negative	Negative
231	Deformity	HR	Positive	Positive	Negative	Negative
234	Deformity	HR	Positive	Positive	Negative	Negative
237	Deformity	HR	Positive	Positive	Negative	Negative
241	Deformity	HR	Positive	Positive	Negative	Negative
242	Deformity	HR	Positive	Positive	Negative	Negative
243	Deformity	HR	Positive	Positive	Negative	Negative
244	Deformity	HR	Positive	Positive	Negative	Negative
247	Deformity	HR	Positive	Positive	Negative	Negative
249	Deformity	HR	Positive	Positive	Negative	Negative
252	Deformity	HR	Positive	Positive	Negative	Negative
254	Deformity	HR	Positive	Positive	Negative	Negative
258	Deformity	HR	Positive	Positive	Negative	Negative
259	Deformity	HR	Positive	Positive	Negative	Negative
263	Deformity	HR	Positive	Positive	Negative	Negative
267	Deformity	HR	Positive	Positive	Negative	Negative
270	Deformity	HR	Positive	Positive	Negative	Negative
272	Deformity	HR	Positive	Positive	Negative	Negative
280	Deformity	HR	Positive	Positive	Negative	Negative
282	Deformity	HR	Positive	Positive	Negative	Negative
283	Deformity	HR	Positive	Positive	Negative	Negative
284	Deformity	HR	Positive	Positive	Negative	Negative
285	Deformity	HR	Positive	Positive	Negative	Negative
290	Deformity	HR	Positive	Positive	Negative	Negative
293	Deformity	HR	Positive	Positive	Negative	Negative
295	Deformity	HR	Positive	Positive	Negative	Negative
304	Deformity	HR	Positive	Positive	Negative	Negative
308	Deformity	HR	Positive	Positive	Negative	Negative
314	Deformity	HR	Positive	Positive	Negative	Negative
318	Deformity	HR	Positive	Positive	Negative	Negative
326	Deformity	HR	Positive	Positive	Negative	Negative
332	Deformity	HR	Positive	Positive	Negative	Negative
340	Deformity	HR	Positive	Positive	Negative	Negative
343	Deformity	HR	Positive	Positive	Negative	Negative
348	Deformity	HR	Positive	Positive	Negative	Negative
349	Deformity	HR	Positive	Positive	Negative	Negative
352	Deformity	HR	Positive	Positive	Negative	Negative
353	Deformity	HR	Positive	Positive	Negative	Negative
369	Deformity	HR	Positive	Positive	Negative	Negative
373	Deformity	HR	Positive	Positive	Negative	Negative
379	Deformity	HR	Positive	Positive	Negative	Negative
387	Deformity	HR	Positive	Positive	Negative	Negative
392	Deformity	HR	Positive	Positive	Negative	Negative
405	Deformity	HR	Positive	Positive	Negative	Negative
407	Deformity	HR	Positive	Positive	Negative	Negative
408	Deformity	HR	Positive	Positive	Negative	Negative
417	Deformity	HR	Positive	Positive	Negative	Negative
419	Deformity	HR	Positive	Positive	Negative	Negative
423	Deformity	HR	Positive	Positive	Negative	Negative
430	Deformity	HR	Positive	Positive	Negative	Negative
434	Deformity	HR	Positive	Positive	Negative	Negative
442	Deformity	HR	Positive	Positive	Negative	Negative
8	Normal	No HR	Negative	Negative	Negative	Negative
14	Normal	No HR	Negative	Negative	Negative	Negative
16	Normal	No HR	Negative	Negative	Negative	Negative
22	Normal	No HR	Negative	Negative	Negative	Negative
34	Normal	No HR	Negative	Negative	Negative	Negative
36	Normal	No HR	Negative	Negative	Negative	Negative
41	Normal	No HR	Negative	Negative	Negative	Negative
55	Normal	No HR	Negative	Negative	Negative	Negative
56	Normal	No HR	Negative	Negative	Negative	Negative
66	Normal	No HR	Negative	Negative	Negative	Negative
89	Normal	No HR	Negative	Negative	Negative	Negative
91	Normal	No HR	Negative	Negative	Negative	Negative
104	Normal	No HR	Negative	Negative	Negative	Negative
128	Normal	No HR	Negative	Negative	Negative	Negative
135	Normal	No HR	Negative	Negative	Negative	Negative
136	Normal	No HR	Negative	Negative	Negative	Negative
140	Normal	No HR	Negative	Negative	Negative	Negative
142	Normal	No HR	Negative	Negative	Negative	Negative
143	Normal	No HR	Negative	Negative	Negative	Negative
147	Normal	No HR	Negative	Negative	Negative	Negative
167	Normal	No HR	Negative	Negative	Negative	Negative
180	Normal	No HR	Negative	Negative	Negative	Negative
185	Normal	No HR	Negative	Negative	Negative	Negative
190	Normal	No HR	Negative	Negative	Negative	Negative
191	Normal	No HR	Negative	Negative	Negative	Negative
210	Normal	No HR	Negative	Negative	Negative	Negative
218	Normal	No HR	Negative	Negative	Negative	Negative
228	Normal	No HR	Negative	Negative	Negative	Negative
301	Normal	No HR	Negative	Negative	Negative	Negative
328	Normal	No HR	Negative	Negative	Negative	Negative
344	Normal	No HR	Negative	Negative	Negative	Negative
370	Normal	No HR	Negative	Negative	Negative	Negative
381	Normal	No HR	Negative	Negative	Negative	Negative
439	Normal	No HR	Negative	Negative	Negative	Negative
444	Normal	No HR	Negative	Negative	Negative	Negative
448	Normal	No HR	Negative	Negative	Negative	Negative
453	Normal	No HR	Negative	Negative	Negative	Negative
