# Supplementary material for: Identification of a gene conferring broad-spectrum orthotospovirus resistance in Solanaceae
Source: Sci Adv. 2025 Jun 18;11(25):eadw4333. doi: 10.1126/sciadv.adw4333 (PMC12175906; doi:10.1126/sciadv.adw4333)
Supplement: Supplementary file 2 — Data S1 to S15 [file sciadv.adw4333_data_s1_to_s15.zip › sciadv.adw4333_data_s12.xlsx]

## Sheet: data S12
Data S12 Segregation ratio of resistance and deformity traits in BC6F2 population (Chi-square test)
Segregation ratio of resistance traits in BC6F2 population
Generation (Population)	HR (Resistant)	No HR (Susceptible)	Expected ratio	χ2	df	χ2 0.05		P-value
BC6F2	319	118	3:1	0.9344	1	3.84		0.333722
Segregation ratio of deformed phenotypes in BC6F2 population
Generation (population)	Deformity	Normal	Expected ratio	χ2	df	χ2 0.05		P-value
BC6F2	417	37	15:1	2.7964	1	3.84		0.094472
