# Supplementary material for: Identification of a gene conferring broad-spectrum orthotospovirus resistance in Solanaceae
Source: Sci Adv. 2025 Jun 18;11(25):eadw4333. doi: 10.1126/sciadv.adw4333 (PMC12175906; doi:10.1126/sciadv.adw4333)
Supplement: Supplementary file 2 — Data S1 to S15 [file sciadv.adw4333_data_s1_to_s15.zip › sciadv.adw4333_data_s11.xlsx]

## Sheet:  Data S11
Data S11. NLR gene numbers in selected Solanaceae Species
Species	TNL	CNL	RNL	Total
Nicotiana alata	56	117	2*	175
Capsicum annuum	16	287	2	305
Capsicum chinense	50	669	4	723
Solanum lycopersicum	31	222	2	255
Solanum melongena	47	263	2	312
Solanum tuberosum	68	376	3	447
Note: The NLR gene numbers are summarized according to the Angiosperm NLR Atlas (https://biobigdata.nju.edu.cn/ANNA/). *Including one RNL gene identified from scaffold
