# Supplementary material for: Identification of a gene conferring broad-spectrum orthotospovirus resistance in Solanaceae
Source: Sci Adv. 2025 Jun 18;11(25):eadw4333. doi: 10.1126/sciadv.adw4333 (PMC12175906; doi:10.1126/sciadv.adw4333)
Supplement: Supplementary file 2 — Data S1 to S15 [file sciadv.adw4333_data_s1_to_s15.zip › sciadv.adw4333_data_s10.xlsx]

## Sheet: Data S10
Data S10 Annotation of Non-coding RNA
	tRNA	rRNA	miRNA	snRNA	box C/D snoRNA	box H/ACA snoRNA
Total Length	116311	102806	34315	65720	107005	7735
Total Number	1567	398	306	489	990	61
Total N Counts:	0	0	0	0	0	0
Total GC content:	0.54	0.5	0.39	0.46	0.39	0.38
Minimum Length	54	32	49	64	62	90
Maximum Length	97	1840	311	235	273	178
Mean Length	74.23	258.31	112.14	134.4	108.09	126.8
Median Length	73	122	108	117	107	133
N50:	73	433	119	149	107	135
