# Supplementary material for: Identification of a gene conferring broad-spectrum orthotospovirus resistance in Solanaceae
Source: Sci Adv. 2025 Jun 18;11(25):eadw4333. doi: 10.1126/sciadv.adw4333 (PMC12175906; doi:10.1126/sciadv.adw4333)
Supplement: Supplementary file 2 — Data S1 to S15 [file sciadv.adw4333_data_s1_to_s15.zip › sciadv.adw4333_data_s1.xlsx]

## Sheet: Data S1
Data S1-1.Nicotiana alata sequencing strategy description
Library type	Insert size	Reads	Number of Libraries produced	Approximate depth (coverage)	Total bp
PCR-free PE library (PE250X2)	450-470bp	250bpX2	1	X235	401018000000
PCR-free PE library (PE150X2)	700- 800bp	150bpX2	1	X131	224387000000
MP (Nextera™ MP Gel Plus)	2-4kbp	150bpX2	1	X163	278239000000
MP (Nextera™ MP Gel Plus)	5-7kbp	150bpX2	1	X155	263711000000
MP (Nextera™ MP Gel Plus)	8-10kbp	150bpX2	1	X168	286169000000
10X genomics™ Chromium™	N/A	150bpX2	1	X116	198494155572
Total				X968	1652018155572
Data S1-2. HiC Sequencing data
Sample Name	Clean bases	Approximate depth (coverage)	Q20(%)	GC(%)
N.alata_Hic-1	26340306300	X15	0.9676	0.4131
N.alata_Hic-2	152179253400	X73	0.9681	0.4136
Total	178519559700	X108
